# Supplementary material for: Diagnosis of Pancreatic Neoplasms Using a Novel Method of DNA Methylation Analysis of Mucin Expression in Pancreatic Juice
Source: PLoS One. 2014 Apr 8;9(4):e93760. doi: 10.1371/journal.pone.0093760 (PMC3979708; doi:10.1371/journal.pone.0093760)
Supplement: Table S1 — Summary of Synthetic oligonucleotides used in the study. (XLSX) [file pone.0093760.s002.xlsx]

## Sheet: Supplementary Table1
Table S1. Synthetic oligonucleotides used in the study
RT-PCR
	MUC1		Forward:	5’-CCAGCACCGACTACTACCAAGAG-3’
			Reverse:	5’-CGTCGTGGACATTGATGGT-3’
	MUC2		Forward:	5’-ACTTTGATCCTCCCAGACAG-3’
			Reverse:	5’-TTGCCCTGGTAGCTGTAGTAG-3’
	MUC4		Forward:	5’-TGGGACGATGCTGACTTCTC-3’
			Reverse:	5’-CCCCGTTGTTTGTCATCTTTC-3’
MSE
	MUC1	1st	Forward:	5’-AAAGGGGGAGGTTAGTTGGA-3’
			Reverse:	5’-TACCCCTCACCTATAAACAC-3’
		2nd	Forward:	5’-[GC clamp*]AAGAGGTAGGAGGTAGGGGA-3’
			Reverse:	5’-AAAACAAAACAAATTCAAAC-3’
	MUC2	1st	Forward:	5’-TTTGGGTTTTAGGAATGGG-3’
			Reverse:	5’-AAACCCCTATATCTACTCTCTCACC-3’
		2nd	Forward:	5’-[GC clamp*]TTTTAGAGTTTGGGTTTTAG-3’
			Reverse:	5’-TAACCTAAATACCAACACAC-3’
	MUC4	1st	Forward:	5’-AGAGTAAGGGGTGTATGGGTG-3’
			Reverse:	5’-AACCTACCCCCTTCATAAC-3’
		2nd	Forward:	5’-[GC clamp*]AGGAGAGAAAAGGGTGATTAG-3’
			Reverse:	5’-ACTCCACTACCCAACAACTAC-3’
*GC clamp: 5'-CGCCCGCCGCGCGCGGCGGGCGGGGCGGGGGCACGGGGGG-3'
