# Supplementary material for: Diagnosis of Pancreatic Neoplasms Using a Novel Method of DNA Methylation Analysis of Mucin Expression in Pancreatic Juice
Source: PLoS One. 2014 Apr 8;9(4):e93760. doi: 10.1371/journal.pone.0093760 (PMC3979708; doi:10.1371/journal.pone.0093760)
Supplement: Table S2 — Summary of median, 95% confidence interval and P value of KS test in MSE analysis. (XLSX) [file pone.0093760.s003.xlsx]

## Sheet: Supplementary Table2
Table S2. Summary of median, 95% confidence interval and P value of KS test.
MUC1		Median	95% confidence interval			KS test P value
	PDAC	79.5316	70.9545	-	91.8049	0.9744
	Intestinal-type IPMN	80.0694	75.9803	-	101.443	0.3114
	Other-type IPMN	84.2656	51.7723	-	97.8462	0.8876
	Gastric-type IPMN	37.684	27.8849	-	65.9144	0.4721
	Without PDAC	76.4668	54.362	-	78.4829	0.4051
	Without intestinal-type IPMN	72.6696	57.5852	-	77.7486	0.4374
	Without other-type IPMN	77.087	60.6296	-	80.4862	0.2075
	Without gastric-type IPMN	80.2169	73.5434	-	89.1862	0.4162
	Total	77.4885	62.6431	-	80.1733	0.1731
MUC2		Median	95% confidence interval			KS test P value
	PDAC	50.6754	37.9029	-	58.6955	0.8672
	Intestinal-type IPMN	93.7526	54.3639	-	110.299	0.1523
	Other-type IPMN	34.3368	16.4069	-	64.764	0.6902
	Gastric-type IPMN	4.54991	4.49928	-	35.4401	0.1635
	Without PDAC	34.6485	54.362	-	78.4829	0.4051
	Without intestinal-type IPMN	36.2353	57.5852	-	77.7486	0.4374
	Without other-type IPMN	45.2248	60.6296	-	80.4862	0.2075
	Without gastric-type IPMN	57.2091	73.5434	-	89.1862	0.4162
	Total	41.6228	62.6431	-	80.1733	0.1731
MUC4		Median	95% confidence interval			KS test P value
	PDAC	93.8619	53.8026	-	95.2981	0.037
	Intestinal-type IPMN	96.3676	55.5693	-	111.74	0.1729
	Other-type IPMN	48.9847	14.7968	-	66.7178	0.875
	Gastric-type IPMN	30.4706	17.9336	-	64.3755	0.7372
	Without PDAC	49.4505	37.5905	-	67.1468	0.5275
	Without intestinal-type IPMN	49.9163	41.3833	-	67.8102	0.1512
	Without other-type IPMN	87.695	50.8828	-	78.145	0.01565
	Without gastric-type IPMN	92.3579	53.442	-	81.2021	0.01395
	Total	67.4598	47.7799	-	71.7452	0.02745
KS test: Kolmogorov-Smirnov test, PDAC: pancreatic ductal adenocarcinoma, IPMN: intraductal papillary mucinous neoplasm
