# Supplementary material for: Diagnosis of Pancreatic Neoplasms Using a Novel Method of DNA Methylation Analysis of Mucin Expression in Pancreatic Juice
Source: PLoS One. 2014 Apr 8;9(4):e93760. doi: 10.1371/journal.pone.0093760 (PMC3979708; doi:10.1371/journal.pone.0093760)
Supplement: Table S3 — Summary of sensitivity and specificity in quadratic discrimination analysis and canonical discriminant analysis. (XLSX) [file pone.0093760.s004.xlsx]

## Sheet: Supplementary Table3
Table S3. Sensitivity and specificity in quadratic discrimination analysis and canonical discriminant analysis
1. Quadratic discrimination analysis
		Diagnosis
		PDAC	Intestinal-type IPMN	Oher-type IPMN	Gastric-type IPMN	Total	Specificity	Sensitivity
Prediction	PDAC	12	0	1	3	16	0.866667	0.8
	Intestinal-type IPMN	0	7	0	0	7	1	0.875
	Oher-type IPMN	2	1	5	0	8	0.916667	0.555556
	Gastric-type IPMN	1	0	3	10	14	0.875	0.769231
	Total	15	8	9	13	45	Accuracy =	0.755556
2. Canonical discriminant analysis
		Diagnosis
		PDAC	Intestinal-type IPMN	Oher-type IPMN	Gastric-type IPMN	Total	Specificity	Sensitivity
Prediction	PDAC	11	0	3	4	18	0.766667	0.733333
	Intestinal-type IPMN	0	7	2	0	9	0.945946	0.875
	Oher-type IPMN	3	1	2	0	6	0.888889	0.222222
	Gastric-type IPMN	1	0	2	9	12	0.90625	0.692308
	Total	15	8	9	13	45	Accuracy =	0.644444
PDAC: pancreatic ductal adenocarcinoma, IPMN: intraductal papillary mucinous neoplasm
